# Supplementary material for: Double agents: genes with both oncogenic and tumor-suppressor functions
Source: Oncogenesis. 2018 Mar 13;7(3):25. doi: 10.1038/s41389-018-0034-x (PMC5852963; doi:10.1038/s41389-018-0034-x)
Supplement: Supplementary file 2 — Supplemental data [file 41389_2018_34_MOESM2_ESM.xlsx]

## Sheet: supplemental_data_v3
Gene_symbol	Description	Number_of_cancers	Associated_cancer_types	Evolutionary_origin	TF_or_kinase	Expression_spectrum	Mutation_type
ARHGEF12	Rho guanine nucleotide exchange factor (GEF) 12	4	Colorectal Cancer,Breast Cancer,Prostate Cancer,Acute Lymphocytic Leukemia (ALL)	Eukaryote	others	ubiquitous
BCL10	B-cell CLL/lymphoma 10	4	Stomach Cancer,Skin Cancer,Testicular Cancer,BCL10 and B-Cell Lymphoma	Vertebrate	others	ubiquitous	somatic mutation
BCR	breakpoint cluster region	9	Chronic Myelogenous Leukemia,Leukemia,Acute Lymphocytic Leukemia (ALL),Breast Cancer,Acute Myeloid Leukemia (AML),Leukemia,Ewing's Sarcoma,Chronic Myelogenous Leukemia,Acute Lymphocytic Leukemia (ALL)	Bilaterian	kinase		fusion
BRCA1	breast cancer 1, early onset	5	Ovarian Cancer,Breast Cancer,Prostate Cancer,Colorectal Cancer,Fallopian tube cancer	Chordate	transcription factor	ubiquitous	somatic mutation
BRCA2	breast cancer 2, early onset	9	Breast Cancer,Fanconi Anaemia,Ovarian Cancer,Breast Cancer,Pancreatic Cancer,Prostate Cancer,Fallopian tube cancer,Melanoma,Intraocular (Eye) Melanoma	Vertebrate	others	secretory(breast);blood and immune(thymus);internal(lung,spleen);reproductive(ovary)	somatic mutation
CAMTA1	calmodulin binding transcription activator 1	3	Neuroblastoma,Brain Tumours,Cervical Cancer	Metazoan	transcription factor	ubiquitous	fusion
CBFA2T3	core-binding factor, runt domain, alpha subunit 2; translocated to, 3	3	Leukemia,Acute Myeloid Leukemia (AML),Breast Cancer	Bilaterian	transcription factor	muscoskeletal(heart,muscle);blood and immune(thymus,peripheral blood leukocyte);internal(spleen);secretory(pancreas)	fusion
CBL	Cbl proto-oncogene, E3 ubiquitin protein ligase	7	Acute Myeloid Leukemia (AML),Breast Cancer,Lung Cancer,Myelodysplastic Syndromes,Stomach Cancer,Noonan Syndrome,von Hippel-Lindau Disease	Metazoan	others
CDC73	cell division cycle 73	2	Parathyroid Cancer,Uterine Sarcoma	Eukaryote	others	secretory(adrenal,parathyroid);internal(kidney);muscoskeletal(heart)
CDH11	cadherin 11, type 2, OB-cadherin (osteoblast)	2	Retinoblastoma,Bone cyst	Vertebrate	others	nervous(brain)	fusion
CDKN1B	cyclin-dependent kinase inhibitor 1B (p27, Kip1)	11	Breast Cancer,Prostate Cancer,Colorectal Cancer,Stomach Cancer,Multiple Endocrine Neoplasia,Thyroid Cancer,Bladder Cancer,Skin Cancer,Parathyroid Cancer,Eye Cancer,Soft Tissue Sarcoma	Vertebrate	others	ubiquitous
CDX2	caudal type homeobox 2	6	Colorectal Cancer,Acute Myeloid Leukemia (AML),Pancreatic Cancer,Paranasal Sinus and Nasal Cavity Cancer,Cervical Cancer,Eye Cancer	Metazoan	transcription factor	internal(colon,small intestine)	lineage-survival oncogene
CHEK2	checkpoint kinase 2	6	Breast Cancer,Colorectal Cancer,Ovarian Cancer,Prostate Cancer,Thyroid Cancer,Osteosarcoma	Eukaryote	kinase	reproductive(testis);internal(spleen,colon);blood and immune(peripheral blood leukocyte)	somatic mutation
CREB3L1	cAMP responsive element binding protein 3-like 1	4	Soft Tissue Sarcoma,Kidney Cancer,Bladder Cancer,Cervical Cancer	Metazoan	transcription factor	secretory(pancreas and prostate)	fusion
CREBBP	CREB binding protein	8	Leukemia,Lymphoma,Non-hodgkin Lymphoma,Bladder Cancer,Ovarian Cancer,Rubinstein-Taybi Syndrome,Breast Cancer,Esophageal Cancer	Eukaryote	transcription factor	blood and immune;reproductive	truncating mutation
DCC	DCC netrin 1 receptor	3	Colorectal Cancer,Stomach Cancer,Testicular Cancer	Metazoan	others	nervous;internal(intestine)	netrin-activated
DDB2	damage-specific DNA binding protein 2, 48kDa	4	Breast Cancer,Skin Cancer,Lung Cancer,Melanoma	Vertebrate	transcription factor	ubiquitous
DDX3X	DEAD (Asp-Glu-Ala-Asp) box helicase 3, X-linked	5	Chronic Lymphocytic Leukemia,Head and Neck Cancers,Lymphoma,Medulloblastoma,Liver Cancer	Eukaryote	others	ubiquitous	somatic mutation
DICER1	dicer 1, ribonuclease type III	11	Lung Cancer,Ovarian Cancer,Testicular Cancer,Stomach Cancer,Wilms Tumour,Bladder Cancer,Thyroid Cancer,Skin Cancer,Sarcoma,Sex Cord-stromal Tumour,Prostate Cancer	Eukaryote	others		somatic mutation
DNMT1	DNA (cytosine-5-)-methyltransferase 1	6	Leukemia,Breast Cancer,Colorectal Cancer,Liver Cancer,Skin Cancer,Lung Cancer	Chordate	transcription factor	ubiquitous
DNMT3A	DNA (cytosine-5-)-methyltransferase 3 alpha	4	Acute Myeloid Leukemia (AML),Myelodysplastic Syndromes,Breast Cancer,Ovarian Cancer	Vertebrate	transcription factor	muscoskeletal(muscle,heart);blood and immune(peripheral blood mononuclear cell);internal(kidney)
EPHA1	EPH receptor A1	4	Sarcoma,Colorectal Cancer,Breast Cancer,Liver Cancer	Bilaterian	kinase
EPHA3	EPH receptor A3	2	Lung Cancer,Colorectal Cancer	Bilaterian	kinase	ubiquitous	somatic mutation
EPHB4	EPH receptor B4	7	Melanoma,Breast Cancer,Colorectal Cancer,Thyroid Cancer,Skin Cancer,Bladder Cancer,Cervical Cancer	Bilaterian	kinase	secretory(placenta)
ETV6	ets variant 6	9	Acute Lymphocytic Leukemia (ALL),Acute Myeloid Leukemia (AML),Leukemia,Salivary Gland Cancer,Acute Lymphocytic Leukemia (ALL),Soft Tissue Sarcoma,Breast Cancer,Testicular Cancer,Myelodysplastic Syndromes	Bilaterian	transcription factor	ubiquitous
EZH2	enhancer of zeste 2 polycomb repressive complex 2 subunit	10	Lymphoma,Leukemia,Myelodysplastic Syndromes,Prostate Cancer,Breast Cancer,Bladder Cancer,Stomach Cancer,Soft Tissue Sarcoma,Cervical Cancer,Eye Cancer	Eukaryote	transcription factor	ubiquitous
FAS	Fas cell surface death receptor	15	Lymphoma,Skin Cancer,Testicular Cancer,Non-hodgkin Lymphoma,Urinary System Cancers,Breast Cancer,Lung Cancer,Stomach Cancer,Cervical Cancer,Acute Lymphocytic Leukemia (ALL),Melanoma,Bladder Cancer,Multiple Myeloma,Thyroid Cancer,Rectal Cancer	Vertebrate	others	blood and immune(peripheral blood mononuclear cell)
FAT1	FAT atypical cadherin 1	5	Head and Neck Cancers,Oral Cavity Cancer,Brain and CNS Tumours,Esophageal Cancer,Colorectal Cancer	Metazoan	others	ubiquitous(epithelial)
FLT3	fms-related tyrosine kinase 3	7	Leukemia,Breast Cancer,Lung Cancer,Ovarian Cancer,Pancreatic Cancer,Prostate Cancer,Acute Myeloid Leukemia	Bilaterian	kinase	blood and immune(thymus,bone marrow,lymph node);internal(liver,spleen)
FOXA1	forkhead box A1	3	Prostate Cancer,Breast Cancer,Thyroid Cancer	Metazoan	transcription factor	secretory(prostate)	lineage-specific oncogene
FOXL2	forkhead box L2	2	Ovarian Cancer,Testicular Cancer	Bilaterian	transcription factor	reproductive(ovary)
FOXO1	forkhead box O1	9	Sarcoma,Non-hodgkin Lymphoma,Lymphoma,Urinary System Cancers,Breast Cancer,Thyroid Cancer,Vaginal Cancer,Skin Cancer,Rhabdomyosarcoma	Eukaryote	transcription factor	ubiquitous
FOXO3	forkhead box O3	3	Leukemia,Breast Cancer,Lung Cancer	Eukaryote	transcription factor	ubiquitous
FOXO4	forkhead box O4	6	Leukemia,Liver Cancer,Ewing's Sarcoma,Bone Cancer,Prostate Cancer,Lung Cancer	Eukaryote	transcription factor	muscoskeletal(muscle,heart);nervous(brain);secretory(placenta,pancreas);internal(lung,liver,kidney)
FOXP1	forkhead box P1	7	Leukemia,Lymphoma,Liver Cancer,Ovarian Cancer,Lymphoma,Stomach Cancer,Thyroid Cancer	Eukaryote	transcription factor	ubiquitous
FUS	FUS RNA binding protein	6	Histiocytoma,Leukemia,Soft Tissue Sarcoma,Skin Cancer,Acute Myeloid Leukemia (AML),Stomach Cancer	Bilaterian	transcription factor	ubiquitous
GPC3	glypican 3	5	Liver,Lung Cancer,Breast Cancer,Wilms Tumour,Thyroid Cancer	Bilaterian	others	internal(lung,liver,kidney)	tissue-dependent
IDH1	isocitrate dehydrogenase 1 (NADP+), soluble	4	Glioblastoma,Oligodendroglioma,Prostate Cancer,Acute Myeloid Leukemia (AML)	Eukaryote	others	ubiquitous
IKZF2	IKAROS family zinc finger 2 (Helios)	1	Leukemia	Chordate	others		truncated
IRF4	interferon regulatory factor 4	6	Multiple Myeloma,Lymphoma,Chronic Lymphocytic Leukemia,Hodgkin Lymphoma,Melanoma,Chronic Myelogenous Leukemia	Chordate	transcription factor	blood and immune(lymphoid cell)	translocation
KLF4	Kruppel-like factor 4 (gut)	7	Meningioma,Breast Cancer,Colorectal Cancer,Prostate Cancer,Stomach Cancer,Bladder Cancer,Uterine Sarcoma	Eukaryote	transcription factor
KLF5	Kruppel-like factor 5 (intestinal)	7	Colorectal Cancer,Breast Cancer,Prostate Cancer,Acute Lymphocytic Leukemia (ALL),Uterine Sarcoma,Lung Cancer,Bladder Cancer	Eukaryote	transcription factor	reproductive(testis);secretory(placenta)
LIFR	leukemia inhibitory factor receptor alpha	2	Salivary Cancer,Leukemia	Vertebrate	others	ubiquitous	fusion
MAP2K4	mitogen-activated protein kinase kinase 4	9	Colorectal Cancer,Breast Cancer,Pancreatic Cancer,Ovarian Cancer,Lung Cancer,Prostate Cancer,Stomach Cancer,Bladder Cancer,Soft Tissue Sarcoma	Eukaryote	kinase	ubiquitous
MAP3K4	mitogen-activated protein kinase kinase kinase 4	1	Endometrial Cancer	Eukaryote	kinase	internal(heart);secretory(pancrease,placenta);muscoskeletal(muscle,heart)
MST1R	macrophage stimulating 1 receptor (c-met-related tyrosine kinase)	2	Sarcoma,Liver Cancer	Metazoan	kinase	secretory(skin);internal(lung,colon);blood and immune(bone marrow)	multidimensional
NCOA4	nuclear receptor coactivator 4	2	Thyroid Cancer,Prostate Cancer	Vertebrate	transcription factor	ubiquitous
NF2	neurofibromin 2 (merlin)	8	Neurofibromatosis,Kidney Cancer,Meningioma,Glioblastoma,Rhabdoid Tumours,Skin Cancer,Mesothelioma,Acoustic Neuroma	Metazoan	others	ubiquitous
NOTCH1	notch 1	11	Leukemia,Breast Cancer,Head and Neck Cancers,Breast Cancer,Lung Cancer,Lymphoma,Oligodendroglioma,Chronic Lymphocytic Leukemia,Acute Lymphocytic Leukemia (ALL),Esophageal Cancer,Thyroid Cancer	Bilaterian	transcription factor	blood and immune(lymphoid tissue)
NOTCH2	notch 2	3	Lymphoma,Brain and CNS Tumours,Breast Cancer	Bilaterian	transcription factor	nervous(brain);muscoskeletal(muscle,heart);internal(lung,kidney,liver)
NOTCH3	notch 3	4	Breast Cancer,Glioma,Lung Cancer,Ovarian Cancer	Bilaterian	transcription factor	ubiquitous
NPM1	nucleophosmin (nucleolar phosphoprotein B23, numatrin)	4	Leukemia,Non-hodgkin Lymphoma,Acute Myeloid Leukemia (AML),Myelodysplastic Syndromes	Vertebrate	transcription factor	ubiquitous
NR4A3	nuclear receptor subfamily 4, group A, member 3	4	Soft Tissue Sarcoma,Bone Cancer,Cervical Cancer,Chondrosarcoma	Metazoan	transcription factor	muscoskeletal(muscle)
NTRK3	neurotrophic tyrosine kinase, receptor, type 3	8	Breast Cancer,Soft Tissue Sarcoma,Lung Cancer,Medulloblastoma,Neuroblastoma,Salivary Gland Cancer,Wilms Tumour,Stomach Cancer	Metazoan	kinase	nervous	fusion
NUP98	nucleoporin 98kDa	4	Leukemia,Acute Myeloid Leukemia (AML),Myelodysplastic Syndromes,Chronic Myelogenous Leukemia	Eukaryote	others	ubiquitous	fusion
PAX5	paired box 5	7	Leukemia,Non-hodgkin Lymphoma,Breast Cancer,Lung Cancer,Ovarian Cancer,Pancreatic Cancer,Prostate Cancer	Metazoan	transcription factor	blood and immune;muscoskeletal(heart)
PHF6	PHD finger protein 6	1	Leukemia	Vertebrate	others	ubiquitous	tissue-specific
PML	promyelocytic leukemia	1	leukemia	Mammalian	transcription factor
PPARG	peroxisome proliferator-activated receptor gamma	6	Colorectal Cancer,Breast Cancer,Prostate Cancer,Thyroid Cancer,Bladder Cancer,Stomach Cancer	Metazoan	transcription factor	ubiquitous	fusion
PRKAR1A	protein kinase, cAMP-dependent, regulatory, type I, alpha	9	Thyroid Cancer,Breast Cancer,Lung Cancer,Ovarian Cancer,Pancreatic Cancer,Prostate Cancer,Multiple Endocrine Neoplasia,Pituitary Tumors,Skin Cancer	Eukaryote	kinase	ubiquitous(the isoform varies according to tissue type)	fusion
PRKCB	protein kinase C, beta	6	Breast Cancer,Lung Cancer,Ovarian Cancer,Pancreatic Cancer,Prostate Cancer,Sarcoma	Eukaryote	kinase	ubiquitous
PTPN1	protein tyrosine phosphatase, non-receptor type 1	1	Colorectal Cancer	Eukaryote	others	ubiquitous
PTPN11	protein tyrosine phosphatase, non-receptor type 11	5	Leukemia,Noonan Syndrome,Myelodysplastic Syndromes,Acute Myeloid Leukemia (AML),Stomach Cancer	Eukaryote	others	ubiquitous
RB1	retinoblastoma 1	11	Sarcoma,Glioblastoma,Prostate Cancer,Retinoblastoma,Acute Lymphocytic Leukemia (ALL),Lung Cancer,Bladder Cancer,Breast Cancer,Osteosarcoma,Esophageal Cancer,Adrenocortical Cancer	Metazoan	transcription factor	nervous(retina)
RHOA	ras homolog family member A	5	Lymphoma,Breast Cancer,Lung Cancer,Liver Cancer,Bladder Cancer	Eukaryote	others	ubiquitous
RHOB	ras homolog family member B	4	Melanoma,Breast Cancer,Lung Cancer,Pancreatic Cancer	Eukaryote	others	ubiquitous
RUNX1	runt-related transcription factor 1	5	Leukemia,Breast Cancer,Myelodysplastic Syndromes,Acute Lymphocytic Leukemia (ALL),Acute Myeloid Leukemia (AML)	Metazoan	transcription factor	blood and immune(thymus,bone marrow,peripheral blood)
SH2B3	SH2B adaptor protein 3	2	Ovarian Cancer,Leukemia	Bilaterian	others	blood and immune(lymphoid cell)
SLC9A3R1	solute carrier family 9, subfamily A (NHE3, cation proton antiporter 3), member 3 regulator 1	2	Ovarian Cancer,Liver Cancer	Bilaterian	others	internal(liver,kidney,spleen,small intestine);secretory(pancreas,prostate,placenta)	subcellular distribution
SMAD4	SMAD family member 4	11	Small Intestine Cancer,Cholangiocarcinoma,Liver Cacner,Pancreatic Cancer,Colorectal Cancer,Breast Cancer,Adenomatous Polyposis Coli,Stomach Cancer,Liver Cancer,Lung Cancer,Cervical Cancer	Bilaterian	transcription factor	ubiquitous
SOCS1	suppressor of cytokine signaling 1	2	Lymphoma,Colorectal cancer	Bilaterian	others	internal(spleen,small intestine);blood and immune(peripheral blood leukocyte)	cell context-dependent
SPOP	speckle-type POZ protein	6	Breast Cancer,Lung Cancer,Ovarian Cancer,Pancreatic Cancer,Prostate Cancer,Endometrial Cancer	Metazoan	others	ubiquitous
STAT3	signal transducer and activator of transcription 3 (acute-phase response factor)	7	Lymphoma,Breast Cancer,Lung Cancer,Liver Cancer,Colorectal Cancer,Osteosarcoma,Bladder Cancer	Metazoan	transcription factor	muscoskeletal(muscle,heart);nervous(brain);secretory(placenta,pancreas);internal(lung,liver,kidney)
SUZ12	SUZ12 polycomb repressive complex 2 subunit	5	Endometrial Cancer,Prostate Cancer,Breast Cancer,Stomach Cancer,Leukemia	Bilaterian	others
SYK	spleen tyrosine kinase	5	Lymphoma,Sarcoma,Breast Cancer,Chronic Lymphocytic Leukemia,Myelodysplastic Syndromes	Bilaterian	kinase	blood and immune(hematopoietic cell,B-cell,plasma cell)	fusion
TCF3	transcription factor 3	4	Acute Lymphocytic Leukemia (ALL),Colorectal Cancer,Breast Cancer,Liver Cancer	Metazoan	transcription factor
TCF7L2	transcription factor 7-like 2 (T-cell specific, HMG-box)	3	Colorectal Cancer,Breast Cancer,Liver Cancer	Metazoan	transcription factor	internal(small intestine,colon)	fusion
TP53	tumor protein p53	34	Breast Cancer,Lung Cancer,Leukemia,Liver Cancer,Colorectal Cancer,Brain Tumours,Bladder Cancer,Li-Fraumeni syndrome,Ovarian Cancer,Esophageal Cancer,Prostate Cancer,Chronic Lymphocytic Leukemia,Endometrial Cancer,Pancreatic Cancer,Melanoma,Osteosarcoma,Laryngeal Cancer,Adrenocortical Cancer,Rhabdomyosarcoma,Medulloblastoma,Lymphoma,Ewing's Sarcoma,Mesothelioma,Glioma,Sarcoma,Glioblastoma,Cholangi…	Chordate	transcription factor	ubiquitous(the isoform varies according to tissue type)	somatic mutation
TP63	tumor protein p63	3	Head and Neck Cancers,Lung Cancer,Breast Cancer	Chordate	transcription factor	ubiquitous(the isoform varies according to tissue type)
TRIM24	tripartite motif containing 24	8	Leukemia,Glioma,Breast Cancer,Liver Cancer,Lung Cancer,Prostate Cancer,Melanoma,Bladder Cancer	Bilaterian	transcription factor	ubiquitous
WHSC1L1	Wolf-Hirschhorn syndrome candidate 1-like 1	4	Breast Cancer,Lung Cancer,Leukemia,Bladder Cancer	Eukaryote	others	nervous(brain);muscoskeletal(heart,muscle)
WT1	Wilms tumor 1	10	Desmoplastic Small Round Cell Tumor,Wilms Tumour,Acute Myeloid Leukaemia (AML),Leukemia,Mesothelioma,Myelodysplastic Syndromes,Denys-Drash Syndrome,Ovarian Cancer,WAGR Syndrome,Lung Cancer	Eukaryote	transcription factor	internal(kidney);blood and immune(a subset of hematopoietic cells)
ZBTB16	zinc finger and BTB domain containing 16	1	Leukemia	Vertebrate	transcription factor	blood and immune(hematopoietic system)
